# Supplementary material for: Identification of suitable target/E3 ligase pairs for PROTAC development using a rapamycin-induced proximity assay (RiPA)
Source: eLife. 2024 Dec 6;13:RP98450. doi: 10.7554/eLife.98450 (PMC11623929; doi:10.7554/eLife.98450)
Supplement: Figure 1—source data 2. [file elife-98450-fig1-data2.zip]

Archive with 21 entries (20 files):
- Figure 1ΓÇôsource data 2/
- Figure 1ΓÇôsource data 2/Fig_1F_WDR5.tif
- __MACOSX/Figure 1ΓÇôsource data 2/._Fig_1F_WDR5.tif
- Figure 1ΓÇôsource data 2/Fig_1F_VHL.tif
- __MACOSX/Figure 1ΓÇôsource data 2/._Fig_1F_VHL.tif
- Figure 1ΓÇôsource data 2/Fig_1D_WDR5_1-1.tif
- __MACOSX/Figure 1ΓÇôsource data 2/._Fig_1D_WDR5_1-1.tif
- Figure 1ΓÇôsource data 2/Fig_1D_VHL_1-100.tif
- __MACOSX/Figure 1ΓÇôsource data 2/._Fig_1D_VHL_1-100.tif
- Figure 1ΓÇôsource data 2/Fig_1D_WDR5_1-100.tif
- __MACOSX/Figure 1ΓÇôsource data 2/._Fig_1D_WDR5_1-100.tif
- Figure 1ΓÇôsource data 2/Fig_1D_WDR5_1-10.tif
- __MACOSX/Figure 1ΓÇôsource data 2/._Fig_1D_WDR5_1-10.tif
- Figure 1ΓÇôsource data 2/Fig_1F_Vinculin.tif
- __MACOSX/Figure 1ΓÇôsource data 2/._Fig_1F_Vinculin.tif
- Figure 1ΓÇôsource data 2/Fig_1D_Vinculin_1-100.tif
- __MACOSX/Figure 1ΓÇôsource data 2/._Fig_1D_Vinculin_1-100.tif
- Figure 1ΓÇôsource data 2/Fig_1D_Vinculin_1-1_and_1_10.tif
- __MACOSX/Figure 1ΓÇôsource data 2/._Fig_1D_Vinculin_1-1_and_1_10.tif
- Figure 1ΓÇôsource data 2/Fig_1D_VHL_1-1_and_1-10.tif
- __MACOSX/Figure 1ΓÇôsource data 2/._Fig_1D_VHL_1-1_and_1-10.tif
