# Supplementary material for: Identification of suitable target/E3 ligase pairs for PROTAC development using a rapamycin-induced proximity assay (RiPA)
Source: eLife. 2024 Dec 6;13:RP98450. doi: 10.7554/eLife.98450 (PMC11623929; doi:10.7554/eLife.98450)
Supplement: Figure 2—source data 2. [file elife-98450-fig2-data2.zip]

Archive with 13 entries (12 files):
- Figure 2ΓÇôsource data 2/
- Figure 2ΓÇôsource data 2/Fig_2A-2C_CRBN.tif
- __MACOSX/Figure 2ΓÇôsource data 2/._Fig_2A-2C_CRBN.tif
- Figure 2ΓÇôsource data 2/Fig_2C_Vinculin.tif
- __MACOSX/Figure 2ΓÇôsource data 2/._Fig_2C_Vinculin.tif
- Figure 2ΓÇôsource data 2/Fig_2C_AURKA.tif
- __MACOSX/Figure 2ΓÇôsource data 2/._Fig_2C_AURKA.tif
- Figure 2ΓÇôsource data 2/Fig_2A-2C_VHL.tif
- __MACOSX/Figure 2ΓÇôsource data 2/._Fig_2A-2C_VHL.tif
- Figure 2ΓÇôsource data 2/Fig_2A_WDR5.tif
- __MACOSX/Figure 2ΓÇôsource data 2/._Fig_2A_WDR5.tif
- Figure 2ΓÇôsource data 2/Fig_2A_Vinculin.tif
- __MACOSX/Figure 2ΓÇôsource data 2/._Fig_2A_Vinculin.tif
