# Supplementary material for: Identification of suitable target/E3 ligase pairs for PROTAC development using a rapamycin-induced proximity assay (RiPA)
Source: eLife. 2024 Dec 6;13:RP98450. doi: 10.7554/eLife.98450 (PMC11623929; doi:10.7554/eLife.98450)
Supplement: Figure 2—figure supplement 1—source data 1. [file elife-98450-fig2-figsupp1-data1.zip]

Archive with 2 entries (2 files):
- Figure 2 - Figure supplement 1ΓÇôsource data 1.pdf
- __MACOSX/._Figure 2 - Figure supplement 1ΓÇôsource data 1.pdf
