# Supplementary material for: Identification of suitable target/E3 ligase pairs for PROTAC development using a rapamycin-induced proximity assay (RiPA)
Source: eLife. 2024 Dec 6;13:RP98450. doi: 10.7554/eLife.98450 (PMC11623929; doi:10.7554/eLife.98450)
Supplement: Figure 2—figure supplement 1—source data 2. [file elife-98450-fig2-figsupp1-data2.zip]

Archive with 9 entries (8 files):
- Figure 2 - Figure supplement 1ΓÇôsource data 2/
- Figure 2 - Figure supplement 1ΓÇôsource data 2/Fig_2-S1A_VHL.tif
- __MACOSX/Figure 2 - Figure supplement 1ΓÇôsource data 2/._Fig_2-S1A_VHL.tif
- Figure 2 - Figure supplement 1ΓÇôsource data 2/Fig_2-S1A_WDR5.tif
- __MACOSX/Figure 2 - Figure supplement 1ΓÇôsource data 2/._Fig_2-S1A_WDR5.tif
- Figure 2 - Figure supplement 1ΓÇôsource data 2/Fig_2-S1A_Vinculin.tif
- __MACOSX/Figure 2 - Figure supplement 1ΓÇôsource data 2/._Fig_2-S1A_Vinculin.tif
- Figure 2 - Figure supplement 1ΓÇôsource data 2/Fig_2-S1A_CRBN.tif
- __MACOSX/Figure 2 - Figure supplement 1ΓÇôsource data 2/._Fig_2-S1A_CRBN.tif
