# Supplementary material for: Identification of suitable target/E3 ligase pairs for PROTAC development using a rapamycin-induced proximity assay (RiPA)
Source: eLife. 2024 Dec 6;13:RP98450. doi: 10.7554/eLife.98450 (PMC11623929; doi:10.7554/eLife.98450)
Supplement: Figure 3—source data 2. [file elife-98450-fig3-data2.zip]

Archive with 9 entries (8 files):
- Figure 3ΓÇôsource data 2/
- Figure 3ΓÇôsource data 2/Fig_3E_WDR5.tif
- __MACOSX/Figure 3ΓÇôsource data 2/._Fig_3E_WDR5.tif
- Figure 3ΓÇôsource data 2/Fig_3A_Vinculin.tif
- __MACOSX/Figure 3ΓÇôsource data 2/._Fig_3A_Vinculin.tif
- Figure 3ΓÇôsource data 2/Fig_3E_Vinculin.tif
- __MACOSX/Figure 3ΓÇôsource data 2/._Fig_3E_Vinculin.tif
- Figure 3ΓÇôsource data 2/Fig_3A_WDR5.tif
- __MACOSX/Figure 3ΓÇôsource data 2/._Fig_3A_WDR5.tif
